# Supplementary material for: Stromal and epithelial transcriptional map of initiation progression and metastatic potential of human prostate cancer
Source: Nat Commun. 2017 Sep 4;8:420. doi: 10.1038/s41467-017-00460-4 (PMC5583238; doi:10.1038/s41467-017-00460-4)
Supplement: Supplementary file 2 — Supplementary Data 1 [file 41467_2017_460_MOESM2_ESM.xlsx]

## Sheet: Sheet1
Supplementary Data 1. Genes differentially expressed between Gleason 6 and 8+ tumor epithelium and surrounding stroma.
Gene	Top 10 Tissues where the gene is overexpressed *
Epithelial
ALCAM	monocyte derived macrophage, genu, blood outgrowth endothelial cell, tracheal epithelium cell, large airway epithelium cell, bronchial (primary, main stem, epitheliium cell, dermal papilla cell, nasal epithelium cell, coronary artery endothelium cell, plasmacytoid dendritic cell
Stromal
AEBP1	aortic root wall, left internal mammary artery, synovial fibroblast, internal mammary artery wall, internal (medial) globus pallidus, aortic valve, artery, bone marrow stromal cell, dermal papilla cell, trabecular meshwork cell
ANTXR1	aortic root wall, internal mammary artery wall, left internal mammary artery, synovial fibroblast, uterine endometrium stroma cell, osteoblast like cell, trabecular meshwork cell, dermal papilla cell, aortic valve, dermal fibroblast
BGN	osteoblast like cell, aortic root wall, bone marrow stromal cell, osteoblast, left internal mammary artery, internal mammary artery wall, artery, coronary artery smooth muscle cell, aorta, heart right atrial appendage
C1QA	alveolar macrophage, adrenal gland, synovium (synovial memebrane), lung, monocyte derived macrophage, ascending colon, omental adipose tissue, mediastinal adipose tissue (MAT, intrathoracic adipose tissue), placenta, adrenal gland cortex
C1QB	alveolar macrophage, synovium (synovial membrane), lung, monocyte derived macrophage, adrenal gland, omental adipose tissue, mediastinal adipose tissue (MAT, intrathoracic adipose tissue), tarsal conjunctiva, adrenal gland cortex (adrenal cortex), spleen
C1QC	alveolar macrophage, adrenal gland, synovium (synovial membrane), monocyte derived macrophage, spleen, lung, omental adipose tissue, ascending colon, inguinal lymph node, lymph node
C1S	liver, synovial fibroblast, trabecular meshwork cell, osteoblast like cell, omental adipose tissue, internal mammary artery wall, synovium (synovial membrane), aortic root wall, breast (mammary gland) stroma cell, osteoblast
C1R	synovial fibroblast, trabecular meshwork cell, liver, artery, synovium (synovial membrane), omental adipose tissue, aortic valve, osteoblast, left internal mammary artery, fetal retina pigment epithelium cell
CDH11	osteoblast, bone marrow stromal cell, trabecular meshwork cell, dermal papilla cell, synovial fibroflast, dermal fibroblast, osteoblast like cell, chorion villus cell, scalp, chorion villus
COL1A1	bone marrow stromal cell, umbilical cord, osteoblast, dermal fibroblast, trabecular meshwork cell, scalp, osteoblast like cell, chorion villus cell, bone marrow derived mesenchymal stem cell, dermal papilla cell
COL3A1	bone marrow stromal cell, chorion villus, umbilical cord, osteoblast, trabecular meshwork cell, chorion villus cell, breast (mammary gland) stroma cell, subcutaneous adipose tissue (SAT), dermal fibroblast, osteoblast like cell
FBLN5	trabecular meshwork cell, artery, dermal fibroblast, aortic root wall, left internal mammary artery, aorta, internal mammary artery wall, omental adipose tissue, heart right atrial appendage, uterine endometrium stroma cell
FCGR2B	placenta, monocyte derived dendritic cell, monocyte derived macrophage, B-cell, synovium (synovial membrane), cerebrospinal fluid cell, neutrophil granulocyte, chorion villus, epidermal Langerhans cell, synovial fluid mononuclear cell
HLA-DRB1	synovial fluid mononuclear cell, epidermal Langerhans cell, alveolar macrophage, monocyte derived macrophage, B-cell, dendritic cell, monocyte, monocyte derived dendritic cell, plasmacytoid dendritic cell, peripheral blood lymphocyte
LUM	bone marrow stromal cell, osteoblast, synovial fibroblast, chorion villus, trabecular meshwork cell, heart right atrial appendage, synovium (synovial membrane), osteoblast like cell, chorion villus cell, dermal papilla cell
MOXD1	fetal oligodendrocyte progenitor cell, dermal fibroblast, trabecular meshwork cell, uterus, breast (mammary gland) stroma cell, conjunctiva, uterine myometrium, synovial fibroblast, skin, adrenal gland cortex (adrenal cortex)
PRELP	aortic root wall, aortic valve, internal mammary artery wall, artery, omental adipose tissue, heart right atrial appendage, synovial fibroblast, subcutaneous adipose tissue (SAT), mediastinal adipose tissue (MAT, intrathoracic adipose tissue), subcutaneous abdominal adipose tissue (SAAT)
RNASE1	omental adipose tissue, mediastinal adipose tissue (MAT, intrathoracic adipose tissue), pancreas, diencephalon, lung, testis (male gonad), synovium (synovial membrane), artery, monocyte derived macrophage, gluteal subcutaneous adipose tissue (glutSAT)
SFRP2	internal mammary artery wall, left internal mammary artery, artery, diaphragm muscle, breast (mammary gland), omental adipose tissue, large intestine, embryo, mediastinal adipose tissue (MAT, intrathoracic adipose tissue), vulva
SFRP4	synovial fibroblast, uterine endometrium, spinal ganglion (dorsal root ganglion), uterine myometrium, uterus, trigeminal ganglion, internal mammary atery wall, breast (mammary gland) stroma cell, omental adipose tissue, left internal mammary artery
SULF1	trabecular meshwork cell, osteroblast, bone marrow stromal cell, glomerulus, dermal fibroblast, aortic root wall, breast (mammary gland) stroma cell, osteoblast like cell, synovial fibroblast, left internal mammary artery
THBS2	bone marrow stromal cell, osteoblast, osteoblast like cell, aortic root wall, trabecular meshwork cell, left internal mammary artery, synovial fibroblast, dermal fibroblast, genu, internal mammary artery wall
THY1	bone marrow stromal cell, trabecular meshwork cell, osteoblast, dermal fibroblast, breast (mammary gland) stroma cell, diencephalon, pulmonary (lung) myofibroblast, Brodmann area 46, synovial fibroblast, scalp
TMSB4X	peripheral blood CD4 memory regulatory T-cell, peripheral blood tumor specific CD8 effector T-cell, natural killer cell, scalp, dendritic cell, conjunctiva, coronary artery endothelium cell, left internal mammary artery, neutrophil granulocyte, peripheral blood helper (CD4 effector) T-cell
* Top tissues were inferred using Genevestigator app
Hruz T, Laule O, Szabo G, Wessendorp F, Bleuler S, Oertle L, Widmayer P, Gruissem W and P Zimmermann (2008)
Genevestigator V3: a reference expression database for the meta-analysis of transcriptomes. Advances in Bioinformatics 2008, 420747
