# Supplementary material for: Stromal and epithelial transcriptional map of initiation progression and metastatic potential of human prostate cancer
Source: Nat Commun. 2017 Sep 4;8:420. doi: 10.1038/s41467-017-00460-4 (PMC5583238; doi:10.1038/s41467-017-00460-4)
Supplement: Supplementary file 3 — Supplementary Data 2 [file 41467_2017_460_MOESM3_ESM.xlsx]

## Sheet: supplementary_table2_prototype
Supplementary Data 2 GO biological processes significantly overrepresented at 0.05 FDR in 24 gene stromal gene signature. Overrepresentation analysis was performed using Fisher’s exact test.
GO term	P-value	FDR
HUMORAL IMMUNE RESPONSE MEDIATED BY CIRCULATING IMMUNOGLOBULIN GOBP GO:0002455	1.43128e-15	1.72326e-11
IMMUNOGLOBULIN MEDIATED IMMUNE RESPONSE GOBP GO:0016064	1.25524e-13	7.35546e-10
B CELL MEDIATED IMMUNITY GOBP GO:0019724	1.83276e-13	7.35546e-10
COMPLEMENT ACTIVATION, CLASSICAL PATHWAY GOBP GO:0006958	3.12696e-13	9.41214e-10
LYMPHOCYTE MEDIATED IMMUNITY GOBP GO:0002449	3.46346e-11	8.06901e-08
ADAPTIVE IMMUNE RESPONSE BASED ON SOMATIC RECOMBINATION OF IMMUNE RECEPTORS BUILT FROM IMMUNOGLOBULIN SUPERFAMILY DOMAINS GOBP GO:0002460	4.0211e-11	8.06901e-08
ADAPTIVE IMMUNE RESPONSE GOBP GO:0002250	1.33085e-10	2.28906e-07
COMPLEMENT ACTIVATION GOBP GO:0006956	1.85041e-10	2.78487e-07
LEUKOCYTE MEDIATED IMMUNITY GOBP GO:0002443	3.24677e-10	4.34346e-07
HUMORAL IMMUNE RESPONSE GOBP GO:0006959	1.18478e-09	1.42648e-06
PROTEIN ACTIVATION CASCADE GOBP GO:0072376	2.71838e-09	2.97539e-06
REGULATION OF IMMUNE RESPONSE GOBP GO:0050776	1.87775e-08	1.88401e-05
POSITIVE REGULATION OF RESPONSE TO STIMULUS GOBP GO:0048584	7.2157e-08	6.68284e-05
REGULATION OF RESPONSE TO STIMULUS GOBP GO:0048583	1.11622e-07	9.59948e-05
ACTIVATION OF IMMUNE RESPONSE GOBP GO:0002253	2.76243e-07	0.000221731
REGULATION OF IMMUNE SYSTEM PROCESS GOBP GO:0002682	5.73794e-07	0.000414443
IMMUNE EFFECTOR PROCESS GOBP GO:0002252	5.85177e-07	0.000414443
POSITIVE REGULATION OF IMMUNE RESPONSE GOBP GO:0050778	9.23162e-07	0.000617493
EXTRACELLULAR MATRIX ORGANIZATION GOBP GO:0030198	1.48698e-06	0.000895162
EXTRACELLULAR STRUCTURE ORGANIZATION GOBP GO:0043062	1.48698e-06	0.000895162
COLLAGEN FIBRIL ORGANIZATION GOBP GO:0030199	4.21309e-06	0.00241551
NEGATIVE REGULATION OF MULTICELLULAR ORGANISMAL PROCESS GOBP GO:0051241	5.21744e-06	0.00285536
SKELETAL SYSTEM DEVELOPMENT GOBP GO:0001501	6.97467e-06	0.00365109
IMMUNE SYSTEM PROCESS GOBP GO:0002376	8.17306e-06	0.00410015
REGULATION OF MULTICELLULAR ORGANISMAL DEVELOPMENT GOBP GO:2000026	1.03793e-05	0.00499868
POSITIVE REGULATION OF IMMUNE SYSTEM PROCESS GOBP GO:0002684	1.10967e-05	0.00513862
CELL-SUBSTRATE ADHESION GOBP GO:0031589	1.16035e-05	0.00517428
NEGATIVE REGULATION OF DEVELOPMENTAL PROCESS GOBP GO:0051093	1.92108e-05	0.00826064
SULFUR COMPOUND CATABOLIC PROCESS GOBP GO:0044273	2.22767e-05	0.00924866
POSITIVE REGULATION OF WNT SIGNALING PATHWAY GOBP GO:0030177	3.38789e-05	0.0135864
NEGATIVE REGULATION OF CELL MIGRATION GOBP GO:0030336	3.49816e-05	0.0135864
NEGATIVE REGULATION OF CELL MOTILITY GOBP GO:2000146	4.08945e-05	0.0149543
GLYCOSAMINOGLYCAN CATABOLIC PROCESS GOBP GO:0006027	4.09877e-05	0.0149543
AMINOGLYCAN CATABOLIC PROCESS GOBP GO:0006026	5.33115e-05	0.0188786
NEGATIVE REGULATION OF CELLULAR COMPONENT MOVEMENT GOBP GO:0051271	6.83493e-05	0.0235122
REGULATION OF MULTICELLULAR ORGANISMAL PROCESS GOBP GO:0051239	7.39609e-05	0.0247358
RESPONSE TO STIMULUS GOBP GO:0050896	7.99697e-05	0.025846
KERATAN SULFATE CATABOLIC PROCESS GOBP GO:0042340	8.15738e-05	0.025846
NEGATIVE REGULATION OF LOCOMOTION GOBP GO:0040013	9.28872e-05	0.028676
NEGATIVE REGULATION OF IMMUNE SYSTEM PROCESS GOBP GO:0002683	0.000102332	0.0308019
SINGLE-ORGANISM PROCESS GOBP GO:0044699	0.000107454	0.0315547
REGULATION OF DEVELOPMENTAL PROCESS GOBP GO:0050793	0.000134507	0.0385587
NEGATIVE REGULATION OF RESPONSE TO STIMULUS GOBP GO:0048585	0.00015669	0.0438733
CELL-MATRIX ADHESION GOBP GO:0007160	0.000172115	0.047097
NEGATIVE REGULATION OF EMBRYONIC DEVELOPMENT GOBP GO:0045992	0.000176078	0.0471106
BIOLOGICAL_PROCESS GOBP GO:0008150	0.000184654	0.0483312
